# Supplementary material for: Shifting Narratives in Media Coverage Across a Decade of Drug Discourse in the Philadelphia Inquirer: Qualitative Sentiment Analysis
Source: JMIR Infodemiology. 2025 May 13;5:e56004. doi: 10.2196/56004 (PMC12117267; doi:10.2196/56004)
Supplement: Multimedia Appendix 2 [file infodemiology_v5i1e56004_app2.xls]

## Sheet: all_class_sentiment_just_scores
Aspect	Neutral	Positive	Negative	Year	Class
lifesaving drug	0.0987007	0.866008	0.0352914	2014	Treatment
naloxone spray	0.191315	0.696779	0.111906	2013	Treatment
overdose fatalities	0.240949	0.613632	0.145419	2013	Treatment
overdose drug naloxone	0.313548	0.577063	0.109389	2015	Treatment
opioid use disorder medication buprenorphine	0.17273	0.571651	0.25562	2021	Treatment
prescribing buprenorphine	0.277298	0.553025	0.169677	2021	Treatment
buprenorphine prescription	0.302643	0.482899	0.214458	2019	Treatment
narcan nasal spray	0.408496	0.477174	0.114331	2016	Treatment
reversal medication narcan	0.250473	0.43122	0.318307	2015	Treatment
drug overdose deaths	0.262908	0.413608	0.323484	2019	Treatment
opioid litigation	0.394507	0.409182	0.196311	2022	Treatment
fewer opioids	0.137528	0.385976	0.476496	2017	Treatment
buprenorphine program	0.404618	0.37968	0.215702	2019	Treatment
opioid addiction care	0.263834	0.371111	0.365055	2018	Treatment
opioid painkillers	0.488407	0.326371	0.185222	2022	Treatment
buprenorphine providers	0.407443	0.308752	0.283805	2021	Treatment
drug response	0.559067	0.286825	0.154109	2014	Treatment
endocannabinoids	0.376843	0.280833	0.342324	2022	Treatment
fewer opioid medications	0.218743	0.277305	0.503952	2018	Treatment
opioid users	0.285513	0.266053	0.448434	2018	Treatment
opioid prescriptions	0.390677	0.265552	0.343771	2018	Treatment
blocks opioids	0.237855	0.210131	0.552014	2013	Treatment
opioid crisis	0.265015	0.20799	0.526996	2020	Treatment
opioid use disorder	0.248665	0.200729	0.550606	2022	Treatment
buprenorphine misuse	0.156844	0.191336	0.65182	2021	Treatment
prescription drugs	0.272406	0.172964	0.55463	2013	Treatment
opioid buprenorphine	0.450217	0.155594	0.394189	2018	Treatment
methadone programs	0.246612	0.141372	0.612016	2016	Treatment
narcan firsthand	0.440612	0.127229	0.43216	2014	Treatment
opioid dependence	0.492981	0.106703	0.400315	2017	Treatment
drug costs	0.168161	0.0938572	0.737982	2016	Treatment
excess narcotic pain relievers	0.165415	0.092589	0.741996	2014	Treatment
current opioid epidemic	0.250557	0.0914248	0.658018	2017	Treatment
opioid abuse crisis	0.0880291	0.0764418	0.835529	2018	Treatment
drug death toll	0.171286	0.0742468	0.754467	2020	Treatment
worst urban opioid crisis	0.233074	0.0717538	0.695172	2020	Treatment
agitated young addicts	0.164958	0.0700377	0.765004	2017	Treatment
heroin overdose cases	0.644758	0.0595628	0.295679	2015	Treatment
addicted babies	0.173146	0.0581606	0.768693	2017	Treatment
more overdose deaths	0.17876	0.0473164	0.773923	2020	Treatment
pennsylvania drug official	0.884539	0.0469559	0.0685056	2016	Treatment
overdose death	0.0776754	0.0135076	0.908817	2013	Treatment
past drug abuse	0.0386694	0.00532802	0.956002	2014	Treatment
chozen	0.0993554	0.665696	0.234949	2014	Stimulant
luz cordero	0.36503	0.526717	0.108253	2020	Stimulant
antidepressant	0.595228	0.301313	0.103459	2021	Stimulant
laura araujo	0.45019	0.248883	0.300927	2015	Stimulant
addiction treatment program	0.614197	0.236546	0.149257	2021	Stimulant
lowest city murder tally	0.402569	0.227443	0.369988	2015	Stimulant
serial arsons	0.119718	0.220695	0.659588	2013	Stimulant
fictional band ex	0.420817	0.173928	0.405255	2016	Stimulant
deadly poison shipment	0.131174	0.139681	0.729144	2018	Stimulant
slugger mark mcgwire	0.280577	0.11733	0.602093	2022	Stimulant
few medication options	0.310445	0.115322	0.574233	2021	Stimulant
philadelphia police	0.326776	0.0771276	0.596096	2013	Stimulant
customs officials	0.240679	0.0640607	0.695261	2018	Stimulant
drug violations	0.499863	0.0631637	0.436974	2019	Stimulant
crime spree	0.0693956	0.0627776	0.867827	2013	Stimulant
soar corp methadone clinic	0.168562	0.0462867	0.785151	2021	Stimulant
illicit fentanyl	0.149784	0.0434678	0.806748	2019	Stimulant
largest cocaine seizure	0.197228	0.037119	0.765653	2018	Stimulant
recent methamphetamine use	0.227835	0.0360177	0.736148	2021	Stimulant
cocaine use	0.0952729	0.0310114	0.873716	2017	Stimulant
cocaine possession	0.120376	0.0293526	0.850271	2018	Stimulant
drug trafficking organizations	0.021137	0.0260889	0.952774	2018	Stimulant
bennett homes cocaine	0.12106	0.0106219	0.868318	2017	Stimulant
camden county murder	0.0910183	0.0104283	0.898553	2013	Stimulant
lehtera cocaine	0.156389	0.00964549	0.833966	2019	Stimulant
probation violation	0.0955501	0.00941478	0.895035	2017	Stimulant
lamar odom	0.0481635	0.00716694	0.94467	2016	Stimulant
large cocaine distribution ring	0.0454341	0.00699739	0.947569	2019	Stimulant
byron allen	0.00870633	0.00684698	0.984447	2017	Stimulant
drug case	0.056673	0.00634449	0.936982	2017	Stimulant
crack cocaine buyer	0.0261027	0.00537753	0.96852	2019	Stimulant
kacey prim	0.138803	0.560377	0.30082	2016	Narcotics
medical marijuana	0.161871	0.548688	0.289441	2017	Narcotics
new jersey drug policy alliance	0.383672	0.430598	0.18573	2017	Narcotics
reid	0.163087	0.412915	0.423998	2013	Narcotics
fentanyl overdoses	0.37359	0.295738	0.330672	2021	Narcotics
drug laws ease	0.0811552	0.251	0.667845	2018	Narcotics
opioid litigation	0.440011	0.196791	0.363198	2018	Narcotics
overall hiv rates	0.581486	0.193524	0.22499	2019	Narcotics
neonatal abstinence syndrome	0.273236	0.186412	0.540351	2019	Narcotics
overdose victims	0.258187	0.164278	0.577535	2021	Narcotics
cocaine overdose	0.635813	0.157224	0.206963	2021	Narcotics
fewer opioids	0.257817	0.148995	0.593189	2019	Narcotics
aids crisis	0.306621	0.146051	0.547328	2019	Narcotics
overdose crisis	0.274347	0.133383	0.59227	2020	Narcotics
fatal overdose victims	0.502513	0.127952	0.369535	2020	Narcotics
drug overdoses	0.225489	0.126512	0.647999	2013	Narcotics
heroin overdoses	0.42262	0.124138	0.453242	2020	Narcotics
chester county prison	0.150466	0.123529	0.726005	2014	Narcotics
accidental heroin overdose	0.174668	0.118811	0.706521	2013	Narcotics
camden county prosecutor	0.848429	0.116829	0.0347429	2014	Narcotics
opioid overdose	0.3712	0.106929	0.521871	2013	Narcotics
painkiller percocet	0.326939	0.10235	0.57071	2015	Narcotics
statewide heroin	0.301961	0.095586	0.602453	2018	Narcotics
public drug use	0.117718	0.0731125	0.809169	2018	Narcotics
drug deaths	0.273563	0.0722629	0.654174	2013	Narcotics
border protection	0.319947	0.0704511	0.609602	2022	Narcotics
federal drug laws	0.239423	0.0670413	0.693536	2017	Narcotics
fatima musa	0.521209	0.0646465	0.414144	2020	Narcotics
accidental overdose death	0.745579	0.0495485	0.204873	2021	Narcotics
opioid drugmakers	0.142398	0.0492171	0.808385	2018	Narcotics
state drug agent	0.591133	0.0446348	0.364232	2017	Narcotics
russian aggression	0.144577	0.0392482	0.816174	2022	Narcotics
heroin overdose death	0.0778082	0.0385699	0.883622	2021	Narcotics
opiate investigation	0.691201	0.0342821	0.274517	2017	Narcotics
deadly drug crisis	0.060783	0.0304444	0.908773	2015	Narcotics
drug possession	0.303441	0.0295527	0.667007	2015	Narcotics
handcuffed noonan	0.0505082	0.0178323	0.931659	2014	Narcotics
prevalent opioid	0.071621	0.0154683	0.912911	2019	Narcotics
drug convictions	0.0721166	0.00973106	0.918152	2015	Narcotics
worst fiscal policy mistake	0.00940983	0.00910627	0.981484	2022	Narcotics
illegal drugs	0.0294543	0.00690504	0.963641	2015	Narcotics
benzodiazepines	0.29149	0.280028	0.428481	2016	Depressants
sleep drug zolpidem	0.393749	0.263359	0.342892	2013	Depressants
xanax overdose	0.161915	0.257671	0.580415	2018	Depressants
blue xanax pills	0.271559	0.237412	0.491029	2016	Depressants
medical marijuana	0.194091	0.204054	0.601855	2020	Depressants
insomnia drugs	0.443399	0.190475	0.366126	2013	Depressants
opioid painkillers	0.229841	0.175387	0.594772	2016	Depressants
overdose statistics	0.771406	0.116726	0.111868	2017	Depressants
lorazepam	0.691122	0.108293	0.200585	2016	Depressants
pill zaleplon	0.556565	0.0846182	0.358817	2015	Depressants
medical cannabis	0.422401	0.0808331	0.496766	2020	Depressants
opioid use	0.0451972	0.0700952	0.884708	2022	Depressants
homicide case	0.711744	0.0656143	0.222642	2019	Depressants
using ambien	0.454576	0.0553693	0.490055	2013	Depressants
medical marijuana patients	0.186581	0.055307	0.758112	2020	Depressants
overdose deaths	0.397109	0.0552853	0.547606	2017	Depressants
overdose substance	0.601107	0.0541853	0.344708	2017	Depressants
prescription opioids	0.134455	0.0533556	0.812189	2022	Depressants
addictive medications	0.305115	0.0522618	0.642623	2022	Depressants
basil brooks	0.126839	0.0517537	0.821407	2019	Depressants
morphine	0.325483	0.0473648	0.627152	2018	Depressants
medical marijuana laws	0.329647	0.0429674	0.627385	2020	Depressants
insomnia drugs	0.35389	0.0423582	0.603752	2016	Depressants
insomnia drug ambien	0.378581	0.0385088	0.58291	2013	Depressants
narcos	0.189579	0.0374424	0.772978	2021	Depressants
opioid overdoses	0.17098	0.0373764	0.791643	2018	Depressants
montgomery county republican committee	0.372645	0.0313528	0.596002	2014	Depressants
sleep drug ambien	0.0980463	0.0289349	0.873019	2018	Depressants
county district attorney	0.267365	0.0286553	0.70398	2014	Depressants
medical marijuana program law	0.110812	0.0272354	0.861952	2020	Depressants
zaleplon prescription	0.182934	0.0233743	0.793692	2015	Depressants
montgomery county prosecutors	0.588267	0.0200136	0.39172	2014	Depressants
rape case	0.0257924	0.0046209	0.969587	2014	Depressants
prescriptions	0.0278783	0.00430579	0.967816	2015	Depressants
jeffrey lurie	0.0715189	0.80182	0.126661	2020	Hallucinogens
new psychedelic therapies	0.211948	0.720267	0.0677845	2021	Hallucinogens
marijuana cannabis legislation	0.278678	0.670309	0.0510129	2019	Hallucinogens
lombardi trophy	0.190478	0.644307	0.165215	2020	Hallucinogens
new psychiatric medicines	0.303272	0.622848	0.0738806	2021	Hallucinogens
psychedelic therapeutics company	0.352739	0.591449	0.0558126	2021	Hallucinogens
amy eldridge	0.350562	0.539886	0.109552	2022	Hallucinogens
medical marijuana program	0.341244	0.306508	0.352248	2018	Hallucinogens
super bowl run	0.279974	0.256857	0.463169	2020	Hallucinogens
cannabis	0.359208	0.255551	0.385241	2018	Hallucinogens
behavioral neuropharmacology	0.625667	0.251583	0.12275	2021	Hallucinogens
psychoactive compounds	0.482522	0.213251	0.304227	2021	Hallucinogens
federal gun control	0.639643	0.187467	0.17289	2018	Hallucinogens
marijuana	0.380389	0.185935	0.433676	2018	Hallucinogens
lsd	0.387876	0.146761	0.465362	2016	Hallucinogens
favorite drug conversation	0.250834	0.131516	0.617651	2019	Hallucinogens
party drug	0.179854	0.0907114	0.729435	2019	Hallucinogens
drug situation	0.390733	0.0516562	0.557611	2016	Hallucinogens
probation	0.727973	0.0516112	0.220415	2017	Hallucinogens
drug charges	0.151415	0.0490111	0.799574	2013	Hallucinogens
marijuana users	0.19285	0.0482327	0.758917	2019	Hallucinogens
prevalent drug use	0.0831625	0.0352949	0.881543	2019	Hallucinogens
byron allen	0.0895254	0.0242875	0.886187	2017	Hallucinogens
illegal psychedelic drugs	0.0405379	0.0235236	0.935938	2016	Hallucinogens
villanova university students	0.308712	0.0234939	0.667794	2016	Hallucinogens
drug arrests	0.130835	0.0196727	0.849492	2013	Hallucinogens
crack cocaine	0.065321	0.0177377	0.916941	2014	Hallucinogens
smuggled drugs	0.147679	0.0152706	0.83705	2016	Hallucinogens
south camden	0.0547876	0.00888547	0.936327	2013	Hallucinogens
camden drug ring	0.00486942	0.00215074	0.99298	2013	Hallucinogens
philadelphia hedge fund manager	0.0121331	0.00354239	0.984324	2020	Cannabis
marijuana decriminalization	0.178917	0.0303996	0.790684	2013	Cannabis
unauthorized medical marijuana use	0.191661	0.0625903	0.745749	2018	Cannabis
marijuana convictions	0.220912	0.136596	0.642492	2021	Cannabis
refinery blast	0.312363	0.10015	0.587487	2020	Cannabis
marijuana offenses	0.176815	0.244583	0.578602	2016	Cannabis
recreational marijuana	0.352846	0.12848	0.518674	2013	Cannabis
tetrahydrocannabinol	0.390187	0.117732	0.492081	2022	Cannabis
endocannabinoids	0.372099	0.140229	0.487672	2022	Cannabis
marijuana policy issues	0.386571	0.128242	0.485188	2015	Cannabis
new marijuana laws	0.410948	0.127468	0.461585	2021	Cannabis
legal marijuana program	0.359011	0.18009	0.460899	2021	Cannabis
marijuana policy project	0.431213	0.12377	0.445016	2014	Cannabis
medical marijuana	0.321471	0.249052	0.429477	2014	Cannabis
recreational marijuana	0.321636	0.31434	0.364024	2021	Cannabis
marijuana decriminalization bill	0.142714	0.498567	0.358719	2015	Cannabis
cannabis impairment	0.276363	0.372222	0.351416	2022	Cannabis
licensed marijuana	0.491139	0.159263	0.349598	2017	Cannabis
pennsylvania medical marijuana growers	0.628102	0.0527986	0.319099	2018	Cannabis
marijuana dispensaries	0.514105	0.191135	0.29476	2013	Cannabis
marijuana advocates	0.309437	0.421309	0.269253	2014	Cannabis
marijuana legalization efforts	0.596919	0.160612	0.242469	2015	Cannabis
medical marijuana new jersey	0.392997	0.398889	0.208114	2014	Cannabis
cannabis compound cbd	0.205262	0.608409	0.186329	2022	Cannabis
marijuana reform coalition	0.236908	0.587885	0.175207	2015	Cannabis
marijuana legalization	0.243897	0.58532	0.170783	2014	Cannabis
medicinal marijuana	0.401232	0.478631	0.120137	2013	Cannabis
medical marijuana patient	0.393828	0.496993	0.109179	2017	Cannabis
marijuana reform	0.181242	0.709677	0.109081	2019	Cannabis
south philadelphia refinery sites	0.799599	0.0929412	0.10746	2020	Cannabis
cannabis investigations	0.313538	0.589211	0.097251	2016	Cannabis
medical marijuana laws	0.384631	0.518152	0.0972172	2017	Cannabis
medical cannabis laws	0.523868	0.380608	0.0955242	2017	Cannabis
medical marijuana clients	0.680836	0.237665	0.0814995	2017	Cannabis
medical marijuana legislation	0.316429	0.608654	0.0749167	2013	Cannabis
philadelphia worker relief fund	0.238294	0.688255	0.073451	2020	Cannabis
nascent marijuana industry	0.0798445	0.849958	0.0701979	2019	Cannabis
medical marijuana states	0.648908	0.283104	0.0679876	2018	Cannabis
medical marijuana law	0.186105	0.752638	0.0612568	2018	Cannabis
marijuana cannabis legislation	0.278678	0.670309	0.0510129	2019	Cannabis
cannabis investments	0.241454	0.710607	0.0479391	2019	Cannabis
cannabis industry news	0.434259	0.528914	0.0368262	2019	Cannabis
pennsylvania marijuana dispensaries	0.674521	0.300158	0.0253203	2018	Cannabis
